# Supplementary material for: LISA2: Learning Complex Single-Cell Trajectory and Expression Trends
Source: Front Genet. 2021 Aug 23;12:681206. doi: 10.3389/fgene.2021.681206 (PMC8428276; doi:10.3389/fgene.2021.681206)
Supplement: Supplementary file 1 [file Data_Sheet_1.zip]

Archive with 12 entries (9 files):
- data sheet 1/
- data sheet 1/.DS_Store
- __MACOSX/
- __MACOSX/data sheet 1/
- __MACOSX/data sheet 1/._.DS_Store
- data sheet 1/Suppl Data_cerebellum.html
- __MACOSX/data sheet 1/._Suppl Data_cerebellum.html
- data sheet 1/Suppl Data_diencephalon.html
- __MACOSX/data sheet 1/._Suppl Data_diencephalon.html
- data sheet 1/Suppl Data_HSC.html
- __MACOSX/data sheet 1/._Suppl Data_HSC.html
- __MACOSX/._data sheet 1
